# Supplementary material for: Global subsidence of river deltas
Source: Nature. 2026 Jan 14;649(8098):894–901. doi: 10.1038/s41586-025-09928-6 (PMC12823437; doi:10.1038/s41586-025-09928-6)
Supplement: Supplementary file 4 — Source Data Figs. 1, 2, 3, 4, 5. [file 41586_2025_9928_MOESM4_ESM.xlsx]

## Sheet: Figure 1
S/N	Delta Names	Mean (mm/yr)	Absolute (geocentric) SLR (mm/yr)	Subsidence rate > absolute SLR
1	Rio Grande	-1.65488	6.82028	0.733581
2	Mississippi	-3.33001	7.30579	7.90379
3	Amazon	-2.22619	1.99562	46.3687
4	Senegal	-1.72802	3.63464	22.753
5	Saloum	-1.39696	2.20398	32.5704
6	Volta	-1.03053	5.27339	1.69275
7	Niger	-3.43592	4.87531	19.2574
8	Cross River	-3.22547	4.16991	26.3549
9	Wouri	-2.62215	4.08325	12.6281
10	Nile	-6.72514	4.11567	90.1117
11	Rhone	-3.01097	3.29418	37.4692
12	Rhine	-2.66849	4.0384	19.3083
13	Po	-6.06164	2.42944	99.7202
14	Vistula	-5.46957	3.25729	87.8869
15	Neva	-0.187894	1.05	17.0109
16	Ceyhan/Seyhan	-4.1165	3.9407	51.3022
17	Rioni	-0.275761	-1.88357	93.5315
18	Kabani	-0.66695	5.57428	5.49704
19	Cauvery	-3.69687	4.66343	31.2387
20	Brahmani	-6.45311	2.48033	98.0896
21	Mahanadi	-6.17843	3.90978	85.1675
22	Ganges–Brahmaputra	-3.94387	2.3793	68.3407
23	Irrawaddy (Ayeyarwady)	-3.14244	5.25823	17.8467
24	Chao Phraya	-8.81155	3.48155	99.6687
25	Mekong	-6.1065	3.3949	67.9818
26	Pearl	-3.46251	3.13436	43.0351
27	Yangtze	-1.81553	2.19501	45.4486
28	Chikuma-gawa	-2.58298	4.77231	13.8655
29	Ciliwung	-5.6446	4.51481	37.2403
30	Brantas	-9.51042	5.27476	63.9352
31	Red	-5.51796	3.49244	56.6277
32	Yellow River	-10.8787	3.75854	59.0895
33	Ogooué	-0.428255	4.7865	0.770739
34	Godavari	-4.08994	3.21109	45.9832
35	Indus	-0.594408	4.72128	9.31899
36	Magdalena	-2.20276	4.91279	14.2218
37	Parana	-3.87008	0.202619	85.9303
38	Grijalva	-2.04376	6.10361	5.32525
39	Zambezi	-0.781412	3.82631	7.75062
40	Fraser	-0.398967	1.66806	23.7943

## Sheet: Figure 2
S/N	Delta Names	Area Exposure (%)
		VLM (mm/yr) ≥ 0	0 > VLM (mm/yr) ≤ -3	-3 > VLM (mm/yr) ≤ -5	-5 > VLM (mm/yr) ≤ -10	VLM (mm/yr) < -10
1	Rio Grande	17.1338	60.3933	17.9297	4.51583	0.0273801
2	Mississippi	11.0339	35.9579	26.7917	25.1539	1.06263
3	Amazon	14.5195	55.6163	16.9101	11.8248	1.12932
4	Senegal	27.6762	43.1637	15.6452	11.0034	2.51148
5	Saloum	27.3198	49.484	13.5407	9.09992	0.555579
6	Volta	30.4198	55.5769	11.7565	2.19477	0.0519902
7	Niger	2.3862	42.6228	37.1882	16.7262	1.07662
8	Cross River	1.23738	47.2833	36.9176	14.0243	0.537467
9	Wouri	2.25102	64.7263	26.3891	5.7979	0.83576
10	Nile	0.881995	4.44313	14.2944	72.2696	8.11093
11	Rhone	5.4019	53.1856	20.5965	19.6186	1.19735
12	Rhine	0.557778	61.944	29.0296	8.41186	0.0567928
13	Po	0	1.41823	24.5702	72.5412	1.47038
14	Vistula	0.147944	9.20289	33.5476	55.8173	1.28427
15	Neva	53.9347	42.3724	2.65131	0.880358	0.161228
16	Ceyhan/Seyhan	7.16093	29.3504	26.3031	34.0921	3.09337
17	Rioni	47.4914	46.5355	5.3713	0.567138	0.0346405
18	Kabani	44.3487	44.7028	4.71804	4.14273	2.0877
19	Cauvery	8.57312	32.0904	32.7232	23.5895	3.02373
20	Brahmani	0.0194541	3.72457	19.1485	73.2128	3.89471
21	Mahanadi	0.134666	6.25004	24.2519	64.1264	5.23706
22	Ganges–Brahmaputra	8.66441	37.7273	23.855	23.5426	6.21071
23	Irrawaddy (Ayeyarwady)	16.8046	38.3537	24.7694	15.8394	4.233
24	Chao Phraya	0.0216199	0.102572	5.95911	66.5883	27.3284
25	Mekong	4.90235	22.9804	21.052	34.4378	16.6275
26	Pearl	9.19037	45.6686	23.1063	16.9039	5.13079
27	Yangtze	16.8544	63.8869	12.1866	5.45132	1.62079
28	Chikuma-gawa	7.59148	63.1812	16.5222	9.25724	3.44783
29	Ciliwung	15.0356	29.7823	22.1917	18.4606	14.5298
30	Brantas	8.06489	16.1181	10.235	25.5075	40.0745
31	Red	10.024	28.2162	18.651	26.7164	16.3924
32	Yellow River	19.2115	17.9092	10.0632	21.4975	31.3186
33	Ogooué	40.9812	54.3545	4.04222	0.622072	0
34	Godavari	25.1485	27.1685	15.3739	17.3505	14.9586
35	Indus	43.7194	34.0139	14.3839	7.81523	0.067538
36	Magdalena	13.9172	54.9031	17.5382	13.2025	0.439007
37	Parana	12.6675	30.2563	22.6994	29.1031	5.27361
38	Grijalva	21.0544	43.7491	23.7199	11.1854	0.291225
39	Zambezi	35.4868	49.5293	12.4465	2.52053	0.0169289
40	Fraser	64.8789	17.2614	6.52523	8.83099	2.5035

## Sheet: Figure 3
S/N	Delta Names	Mean VLM from GIA (mm/year)	GWS Change Rate (mm/yr)	Sediment flux alteration				Urban fraction (UF) expansion (%)			Normalized LIME feature importance (FI) scores & statistics
				Basin ID2	QRiver_pristine	QRiver_disturbed	Flux change (%)	Year 2000	Year 2020	UF change	GWS Change	Sediment flux	Urban fraction	R2
1	Rio Grande	-0.869124	2.272	224773	1238.87	567.238	-54.2131	1.77932	2.07343	16.529	0.0149688	0.873867	0.111164	0.62181
2	Mississippi	-1.38196	3.78102	4267691	27284	20364	-25.3629	4.09882	4.85488	18.4458	0.175338	0.661405	0.163256	0.583384
3	Amazon	0.011313	6.58906	540974	31142	31203	0.195877	0.351694	0.397828	13.1177	0.168505	0.822867	0.00862763	0.706358
4	Senegal	-0.301799	2.86918	472622	561.33	425.58	-24.1836	0.199935	0.294451	47.2735	0.865838	0.0840749	0.0500871	0.432691
5	Saloum	-0.295278	7.16251	532552	7.19771	7.36867	2.37522	0.781595	1.53426	96.2983	0.126392	0.868589	0.00501867	0.772179
6	Volta	-0.293173	3.76985	811472	548.99	473.53	-13.7452	8.52924	11.087	29.9886	0.206581	0.299298	0.494121	0.735286
7	Niger	-0.292833	6.57331	908572	13654	14204	4.02812	2.42293	3.88066	60.1638	0.160082	0.477224	0.362694	0.536852
8	Cross River	-0.166397	3.24535	859432	1190.24	2258.37	89.7417	1.68321	2.30914	37.1864	0.56283	0.0475503	0.38962	0.69583
9	Wouri	-0.0913663	4.07432	921322	304.44	346.292	13.7472	4.32347	4.91147	13.6001	0.880028	0.1145	0.0054716	0.398625
10	Nile	-0.0479451	-0.577905	200412	33631	672.62	-98	8.63832	12.3837	43.358	0.689498	0.215217	0.0952845	0.58432
11	Rhone	-0.58506	0.900429	2098785	1605.2	556.07	-65.3582	10.1838	14.8097	45.4237	0.797373	0.0157496	0.186877	0.45799
12	Rhine	-0.758167	-1.19281	1248635	1975.9	546.49	-72.3422	18.7246	24.4011	30.3157	0.74982	0.101773	0.148408	0.839858
13	Po	-0.334195	-3.88704	1873515	959.87	300.93	-68.6489	5.72784	10.1758	77.6551	0.670163	0.312042	0.0177955	0.527855
14	Vistula	0.296891	-1.50143	962135	720.54	40	-94.4486	3.34372	4.34112	29.8291	0.557011	0.311841	0.131148	0.817101
15	Neva	1.01459	6.58064	408	60.9801	17.9776	-70.5189	49.7821	54.7623	10.0039	0.750024	0.125449	0.124527	0.0391291
16	Ceyhan/Seyhan	-0.0479988	-5.14169	3173945	315.44	227.1	-28.0053	0.654328	0.885507	35.3307	0.540806	0.0806583	0.378535	0.824541
17	Rioni	-0.0152385	-4.23697	2253325	167.924	158.906	-5.37072	4.47119	5.34655	19.5779	0.77858	0.0877266	0.133694	0.4554
18	Kabani	0.162008	-1.07437	3928736	72.5516	123.653	70.4352	13.0835	16.4487	25.7206	0.562122	0.328934	0.108944	0.726975
19	Cauvery	0.281192	-1.99514	3705266	596.327	491.073	-17.6504	0.268465	0.988523	268.213	0.958249	0.0411045	0.000646822	0.798463
20	Brahmani	0.165853	0.782128	2729386	276.33	425.504	53.9842	0.229332	0.477501	108.214	0.758168	0.240635	0.00119729	0.729185
21	Mahanadi	0.135346	0.947558	2763826	1384.4	2130.5	53.8934	1.42243	2.2186	55.973	0.660814	0.183359	0.155827	0.553591
22	Ganges–Brahmaputra	0.248371	-2.76289	2259146	53453	72644	35.9026	1.40076	2.3043	64.504	0.973651	0.00892332	0.0174253	0.567903
23	Irrawaddy (Ayeyarwady)	0.217009	-0.509427	3032116	10031	10020	-0.10966	1.8859	2.83374	50.2593	0.796688	0.195212	0.0080998	0.57135
24	Chao Phraya	0.396012	-8.14147	3279946	891.08	690.36	-22.5255	6.07685	9.53651	56.9318	0.418298	0.366129	0.215573	0.775481
25	Mekong	0.311263	-2.6984	4050686	15737	15394	-2.17958	0.850094	1.4309	68.3228	0.970363	0.0177897	0.0118475	0.717476
26	Pearl	0.327471	1.99908	2372006	5385.6	9290.3	72.5026	18.2695	31.6513	73.2466	0.915185	0.0606535	0.0241612	0.380169
27	Yangtze	0.442186	1.87961	1780166	6097.6	8981.8	47.3006	9.78224	17.879	82.7705	0.928057	0.0608964	0.011047	0.420457
28	Chikuma-gawa	0.286515	-0.266215	1019536	88.495	27.3581	-69.0852	13.3312	16.0644	20.5022	0.604103	0.202026	0.193871	0.625216
29	Ciliwung	-0.0123936	2.27925	6671696	4.82844	9.53046	97.3818	50.7807	56.7928	11.8395	0.975747	0.0164329	0.00782008	0.0479536
30	Brantas	-0.0415574	4.58074	6928566	194.055	352.694	81.7501	22.2619	31.6776	42.2952	0.66161	0.0851812	0.253209	0.118616
31	Red	0.416328	-0.0988745	2765116	2590.1	3325.7	28.4004	2.96722	3.9894	34.4489	0.699291	0.0663058	0.234403	0.799574
32	Yellow River	0.438148	-7.3307	1005716	7281.5	3827.6	-47.4339	1.39116	4.32029	210.554	0.433328	0.463888	0.102785	0.540133
33	Ogooué	-0.196402	4.8527	1003672	545.614	545.607	-0.00119816	2.27487	2.29378	0.831516	0.381608	0.584824	0.0335685	0.868181
34	Godavari	0.191808	2.96202	2996486	3336.8	5249	57.3064	3.40523	4.87091	43.0421	0.829723	0.0735029	0.0967743	0.478174
35	Indus	0.108044	-1.9709	2180336	24097	20456	-15.1098	0.0761314	0.420038	451.729	0.85255	0.0372557	0.110194	0.687718
36	Magdalena	-0.385057	0.886433	94474	8134.1	8069.8	-0.790499	3.48175	4.0378	15.9706	0.12382	0.6028	0.27338	0.648566
37	Parana	0.646957	-1.41358	1210764	8202.8	8127.3	-0.920417	0.663344	1.04738	57.8945	0.947249	0.0258373	0.0269135	0.684454
38	Grijalva	-0.416962	0.434704	995653	2230.7	2122.2	-4.86394	1.12487	1.25819	11.8519	0.901908	0.0857203	0.012372	0.44665
39	Zambezi	-0.0935901	3.62516	1416812	6944.34	4977.8	-28.3185	0.0564979	0.0926552	63.9975	0.820218	0.118722	0.0610595	0.356777
40	Fraser	1.8133	-1.24649	2619721	1300.3	1253.8	-3.5761	29.449	32.7195	11.1055	0.939881	0.0451476	0.0149717	0.513365

## Sheet: Figure 4
S/N	Delta Names	Mean (mm/yr)	Mean VLM (mm/yr) for Elevation < 1m	Maximum subsidence (mm/yr)	95th Percentile Subsidence (mm/yr)	Current (2001 - 2023) 21st century absolute (geocentric) SLR (mm/yr)	Projected 21st century absolute (geocentric) SLR rate (mm/yr)		Delta Population
							Year 2050	Year 2100	Total population	Population on elevation <1m	Population on land (susidence>absolute SLR)	Population on land (susidence>global SLR)
1	Rio Grande	-1.65488	-2.41728	-16.9781	-4.90312	6.82028	7.3	12.8	1.79773e+06	4277.14	5707.59	97102.6
2	Mississippi	-3.33001	-2.94489	-38.1969	-8.01065	7.30579	7.4	12.4	2001943	754022	31587.1	492194
3	Amazon	-2.22619	-4.53587	-24.9649	-7.20761	1.99562	7.7	13.2	4640502	153753	2191697	1.0719e+06
4	Senegal	-1.72802	-3.9609	-26.7213	-8.012	3.63464	7.4	12.8	615291	194916	223624	196438
5	Saloum	-1.39696	-1.81373	-15.4807	-6.4192	2.20398	7.5	13	469199	210098	282095	164873
6	Volta	-1.03053	-2.31596	-16.143	-4.19798	5.27339	7.8	13.4	725939	128433	27545	92092.6
7	Niger	-3.43592	-4.34231	-31.4934	-7.11486	4.87531	7.9	13.6	13920134	3.55021e+06	4.53889e+06	6.27342e+06
8	Cross River	-3.22547	-4.36794	-28.0432	-6.38675	4.16991	7.8	13.6	1919532	284305	750135	799358
9	Wouri	-2.62215	-3.71409	-17.6781	-5.63525	4.08325	7.8	13.6	3.84801e+06	1.19298e+06	1.17974e+06	1229689
10	Nile	-6.72514	-8.4479	-47.5175	-11.2357	4.11567	7.2	12.6	56602180	7552206	39568584	39838472
11	Rhone	-3.01097	-5.00058	-14.6684	-8.03144	3.29418	6.6	11.4	219511	37008.6	52021.9	41310.3
12	Rhine	-2.66849	-3.96919	-18.264	-5.52414	4.0384	7.3	11.9	4.21596e+06	2.17684e+06	610818	633462
13	Po	-6.06164	-6.82526	-17.5622	-8.75879	2.42944	6.3	11.3	158269	96950.3	116824	103093
14	Vistula	-5.46957	-6.41455	-13.7846	-8.82973	3.25729	7.4	12.2	1.11546e+06	166705	786057	545279
15	Neva	-0.187894	-2.88931	-12.6639	-2.55432	1.05	7.2	10.4	4313861	61219.3	766190	114509
16	Ceyhan/Seyhan	-4.1165	-2.86975	-17.4317	-9.10278	3.9407	6.8	12	355023	14998.1	117666	116255
17	Rioni	-0.275761	-1.4454	-20.4755	-3.17357	-1.88357	6.1	10.6	288243	14862.7	280145	12833.9
18	Kabani	-0.66695	-4.3575	-25.5712	-5.9968	5.57428	7.3	13.7	6778661	1.8929e+06	725735	1.04189e+06
19	Cauvery	-3.69687	-6.28267	-35.9521	-8.48639	4.66343	7	13.4	6145338	348267	2.3805e+06	3.16236e+06
20	Brahmani	-6.45311	-7.20503	-14.5819	-9.7551	2.48033	6.6	12.8	3.91873e+06	119061	3538788	3.44941e+06
21	Mahanadi	-6.17843	-7.22009	-20.4245	-10.064	3.90978	6.6	13	6248210	536563	5.56796e+06	5514734
22	Ganges–Brahmaputra	-3.94387	-5.66756	-54.9415	-10.7115	2.3793	6.4	12.7	135383728	10752898	73972840	50751124
23	Irrawaddy (Ayeyarwady)	-3.14244	-4.13779	-77.1018	-9.04285	5.25823	6.8	13.4	15033810	1.69147e+06	3.31401e+06	4738317
24	Chao Phraya	-8.81155	-10.9024	-37.318	-15.3248	3.48155	6.8	13.3	25292754	13736966	22636566	22506478
25	Mekong	-6.1065	-6.22578	-50.4481	-15.9138	3.3949	7	13.5	24265902	12282988	12524587	11463338
26	Pearl	-3.46251	-8.82657	-112.991	-10.1074	3.13436	7.4	13.6	44927968	2.66991e+06	16653453	11390108
27	Yangtze	-1.81553	-3.11325	-38.2152	-5.86965	2.19501	7.6	13.8	76254976	7.32469e+06	41307440	10280724
28	Chikuma-gawa	-2.58298	-3.34368	-25.2145	-8.34197	4.77231	8	14.3	1.59296e+06	460702	310035	406323
29	Ciliwung	-5.6446	-6.61552	-96.4081	-22.9935	4.51481	7.2	14.4	30008616	1.88098e+06	13263298	14805772
30	Brantas	-9.51042	-19.0408	-101.199	-25.6679	5.27476	7.3	14.4	5519496	875883	3305042	3630595
31	Red	-5.51796	-4.48698	-46.3517	-16.3934	3.49244	7	13	6.21795e+06	3544223	3.15133e+06	2.93068e+06
32	Yellow River	-10.8787	-23.1947	-180.663	-54.5372	3.75854	7.1	13.2	2.36501e+06	49341.8	1.21934e+06	1187486
33	Ogooué	-0.428255	-1.27052	-9.06794	-2.92916	4.7865	8.2	14	89793.8	35407.4	1592.76	3408.26
34	Godavari	-4.08994	-8.59291	-43.3237	-17.1821	3.21109	6.6	12.8	5224705	753761	2.8496e+06	2564201
35	Indus	-0.594408	-1.06683	-12.4985	-5.70801	4.72128	6	12.2	950848	89565.4	110169	159515
36	Magdalena	-2.20276	-4.69031	-14.923	-6.68649	4.91279	8	13.5	2506757	99307.9	167705	262426
37	Parana	-3.87008	-6.55145	-30.8685	-10.0995	0.202619	7.2	12.2	714884	51652.6	679621	398029
38	Grijalva	-2.04376	-3.37985	-14.9612	-6.19695	6.10361	7.6	13.2	345922	151685	4264.45	32446.8
39	Zambezi	-0.781412	-1.35686	-11.3101	-4.30644	3.82631	7.7	13.8	864265	10828.9	18360.6	15907.5
40	Fraser	-0.398967	-4.655	-36.0241	-7.90484	1.66806	5.6	9.6	2.65775e+06	219728	134764	52571.4

## Sheet: Figure 5
S/N	Delta Names	20th century relative SLR (mm/yr)	Current 21st century relative SLR (mm/yr)	ND-GAIN
				Year 2000	Year 2022
1	Rio Grande	3.49415	8.47516	0.531291	0.535096
2	Mississippi	6.22388	10.6358	0.632292	0.651191
3	Amazon	-0.457636	4.22182	0.360645	0.35396
4	Senegal		5.36266	0.340366	0.351225
5	Saloum		3.60094	0.340366	0.351225
6	Volta		6.30392	0.341406	0.347962
7	Niger		8.31124	0.291206	0.250636
8	Cross River		7.39538	0.291206	0.250636
9	Wouri		6.7054	0.276735	0.262503
10	Nile	1.32131	10.8408	0.348993	0.34806
11	Rhone		6.30515	0.588792	0.654165
12	Rhine	2.34603	6.70689	0.633611	0.676022
13	Po		8.49108	0.494927	0.532319
14	Vistula	2.93824	8.72686	0.452654	0.534278
15	Neva		1.23789	0.416706	0.499782
16	Ceyhan/Seyhan		8.05719	0.352125	0.486581
17	Rioni	6.7713	-1.60781	0.347709	0.572943
18	Kabani		6.24123	0.36388	0.394955
19	Cauvery		8.36031	0.36388	0.394955
20	Brahmani		8.93344	0.36388	0.394955
21	Mahanadi		10.0882	0.36388	0.394955
22	Ganges–Brahmaputra	5.08227	6.32317	0.342578	0.319884
23	Irrawaddy (Ayeyarwady)		8.40067	0.237323	0.25205
24	Chao Phraya	14.5682	12.2931	0.414553	0.489771
25	Mekong	5.74737	9.50141	0.346003	0.431797
26	Pearl	0.313983	6.59687	0.362961	0.557007
27	Yangtze	3.59516	4.01053	0.362961	0.557007
28	Chikuma-gawa	0.307461	7.35529	0.592943	0.690446
29	Ciliwung		10.1594	0.330885	0.396698
30	Brantas		14.7852	0.330885	0.396698
31	Red	2.19573	9.0104	0.346003	0.431797
32	Yellow River		14.6373	0.362961	0.557007
33	Ogooué		5.21476	0.392375	0.298934
34	Godavari		7.30103	0.36388	0.394955
35	Indus		5.31569	0.332332	0.306755
36	Magdalena		7.11555	0.294409	0.376665
37	Parana		4.0727	0.37744	0.375826
38	Grijalva		8.14737	0.37979	0.360955
39	Zambezi		4.60772	0.290269	0.262376
40	Fraser	1.05682	2.06703	0.607058	0.650277
